# Supplementary material for: Obesity and disease severity magnify disturbed microbiome-immune interactions in asthma patients
Source: Nat Commun. 2019 Dec 13;10:5711. doi: 10.1038/s41467-019-13751-9 (PMC6911092; doi:10.1038/s41467-019-13751-9)
Supplement: Supplementary file 3 — Source Data [file 41467_2019_13751_MOESM3_ESM.xlsx]

## Sheet: Fig 1a
		IL-12/IL-23p40	Non-Obese Non-Asthma	Non-Obese Asthma	Obese Non-Asthma	Obese Asthma
			103.999	76.2917	80.1438	211.267
			116.875	161.99	81.9327	91.3858
			77.8556	116.02	132.012	152.353
			152.644	104.044	136.475	104.156
			143.646	92.2668	117.302	113.478
			141.683	156.245	59.6825	98.2037
			141.683	128.736	98.1135	237.961
			259.085	75.8156	64.8259	114.356
			96.145	149.69	156.961	107.536
			56.8535	105.644	33.7831	103.413
			47.4006	59.2269	140.263	199.878
			108.87	148.258	58.2703	238.271
			37.7474	31.659	248.383	42.61
			67.2981	34.906	105.943	239.57
			66.8758	118.507	68.6843	220.331
			139.363	41.4	36.12	196.438
			93.8063	155.144	38.97	201.565
			108.87	183.601	38.97	305.07
			82.5316	108.602	30.04	461.512
			148.439	97.7551	41.81	30.847
			56.6998	88.2846	201.565	101.182
			54.4333	83.644	28.412	192.903
			101.397	49.7453	310.506	320.152
			58.0442	107.721	38.97	39.37
			95.9149	129.061	256.762	141.683
			68.8719	119.484	166.989	145.797
			21.4137	120.212	293.782	130.861
			40.1328	53.2038	79.271	81.9179
			105.498	52.1279	116.687	65.0715
			90.3937	85.8685	51.8974	168.997
			121.246	70.1769	44.0173	74.6285
			57.4297	103.045	185.073	100.477
			63.3054	85.8302	42.0945	122.166
			132.087	113.584	262.784	49.899
			111.936	94.1897	187.331	112.971
			37.342	79.1559	57.2376	32.3971
			32.47	200.648	130.21	67.7587
			321.01	144.839	105.038	172.978
			138.738	72.019	74.1297	52.5506
			149.987	95.8383	151.464	169.839
			43.024	120.327	100.975	310.506
			39.37	41.81	105.943	38.97
			34.906	316.69	409.062	503.137
			138.738	266.986	486.213	40.994
			209.694	319.291	851.722	43.024
			58.3383	332.714	122.255	247.152
			89.6459	191.098	540.193	372.185
				42.61	36.936	342.336
				114.561	270.272	367.898
				138.738	43.4352	160.047
				270.272
				347.792
		IL-16	Non-Obese Non-Asthma	Non-Obese Asthma	Obese Non-Asthma	Obese Asthma
			127.106	73.0317	151.014	156.246
			101.622	115.996	179.422	154.728
			155.165	143.887	164.02	120.115
			97.3571	99.782	125.596	110.103
			119.538	140.689	153.213	91.0026
			67.5546	87.4474	124.749	112.062
			34.2063	98.1847	110.381	216.306
			145.563	85.5283	163.71	133.417
			195.195	101.588	110.693	149.249
			208.786	91.9519	71.3987	122.823
			157.354	125.506	119.802	214.996
			66.7609	112.213	136.582	97.8569
			70.0566	160.791	176.043	118.725
			197.394	126.608	253.839	87.712
			71.6005	118.127	162.975	187.895
			63.5439	131.624	206.344	101.31
			145.826	45.4422	176.055	48.1396
			139.057	91.3894	144.775	89.9519
			45.3357	247.806	61.3493	227.8
			80.1174	49.0765	115.828	80.9458
			98.8544	112.936	192.02	262.072
			56.3687	181.101	77.5127	36.7952
			97.0506	155.468	136.569	112.792
			101.044	47.1638	78.8076	78.5815
			115.083	48.2416	50.8276	112.431
			98.4942	133.041	42.4393	88.5369
			52.1912	117.122	250.605	181.297
			56.3108	328.716	74.2132	77.8355
			68.4499	196.488	158.474	145.256
			96.5168	95.6371	181.584	126.366
			202.133	140.588	154.782	147.515
			64.6699	94.1325	253.611	106.054
			112.952	121.015	83.9856	89.5883
			79.6334	81.3515	199.5	73.94
			91.2304	105.868	236.04	141.4
			172.267	176.327	141.671	159.7
			78.0153	183.606	57.4269	132.88
			206.608	239.11	104.344	67.6715
			123.572	77.7814	454.85	110.261
			127.513	93.8033	157.183	238.04
			269.73	58.481	69.8723	311.946
			109.07	100.413	148.333	133.658
			82.1279	378.576	159.987	416.689
			173.137	98.5656	134.617	156.746
			51.3635	85.3125	484.685	324.855
			131.679	104.121	572.72	173.15
			134.6	397.555	290.587	111.069
				108.329	214.546	191.824
				112.532	217.341	195.374
				160.052	85.1392	118.796
				181.848
				89.5953
		TNF-alpha	Non-Obese Non-Asthma	Non-Obese Asthma	Obese Non-Asthma	Obese Asthma
			1.94314	2.04174	2.8962	2.20826
			2.54078	2.53663	3.36137	2.66394
			2.6252	1.91813	3.13374	3.17376
			2.3261	2.22628	2.97357	2.6833
			2.15277	1.38761	2.90173	3.26069
			1.57262	2.32194	3.14202	1.25913
			2.5394	2.37737	2.60444	1.8097
			1.73737	2.54632	3.09923	3.34345
			2.83263	2.5034	3.07576	3.12269
			2.95008	2.86718	2.52832	2.37737
			1.72345	2.23461	3.48958	1.67892
			1.48666	2.28452	1.73737	2.88377
			1.40854	2.193	2.31363	2.79669
			1.97509	2.13474	3.00395	2.15832
			1.9987	1.91674	0.592315	2.30947
			1.82639	2.77042	2.77872	2.59614
			1.00564	2.20132	6.21367	1.59119
			2.16526	2.18468	1.7165	1.63576
			2.31085	2.06396	2.34827	2.23876
			1.50757	3.10889	3.45099	3.64528
			2.96528	1.72206	2.26095	2.9708
			1.18223	3.43307	2.75107	3.35034
			2.63903	1.92091	3.19722	4.23696
			1.85976	2.17636	2.88377	2.70958
			2.74415	1.93758	3.63977	2.8036
			2.09172	2.0348	2.93489	2.66947
			3.11027	1.12626	2.35797	3.31448
			1.03663	1.59815	2.95837	2.48263
			2.39122	1.96675	2.29145	2.1056
			2.38291	2.3261	2.01953	3.63426
			2.04452	1.92925	2.26511	2.77734
			1.65386	2.11947	2.13335	2.31778
			1.61069	1.71232	3.59155	1.99314
			2.99981	2.23045	4.56807	2.0237
			2.57261	1.67196	2.81328	2.58369
			1.9862	2.40508	2.90173	2.74139
			1.94314	1.36249	2.86166	2.71096
			2.08616	2.17636	1.665	2.00564
			2.78563	2.66394	4.62299	1.83473
			1.59258	1.69423	3.04814	1.64829
			0.867549	2.50894	2.99268	2.33363
			1.37776	1.7901	1.72136	0.912411
			1.99149	1.31887	1.86118	2.01258
			1.07007	1.19585	1.28245	1.25822
			1.51882	1.50445	1.58056	1.35336
			1.27841	1.27437	1.17981	1.20589
			0.747754	0.931984	2.0633	2.16296
				1.07802	1.60532	1.12381
				1.14778	2.5962	1.1778
				1.40016	1.65082	0.908501
				1.01462
				1.26226
				1.28245
		IL-6	Non-Obese Non-Asthma	Non-Obese Asthma	Obese Non-Asthma	Obese Asthma
			0.711913	0.659148	0.706072	0.485684
			0.893467	0.330479	1.00662	1.10171
			0.349468	0.509969	0.558168	1.47665
			0.599971	0.632594	1.00943	0.972826
			0.436705	0.411992	0.758457	1.72781
			1.15692	0.336822	1.14337	0.500877
			0.352622	0.269511	0.708993	0.781612
			0.688516	0.842044	1.57067	3.19327
			1.58405	0.67972	1.24545	0.798929
			0.617789	1.83082	1.04869	0.682654
			0.599971	0.611856	2.57937	0.667973
			0.216978	0.380871	0.764253	1.78072
			0.377743	0.31137	0.732316	0.519043
			0.732316	0.180053	0.573136	1.52508
			0.641458	0.203637	0.958708	2.82666
			0.63555	0.723579	0.919056	3.25762
			0.442859	0.152675	2.08178	0.992554
			0.292133	0.427456	1.05148	0.876363
			0.327303	0.396465	0.758457	0.470438
			0.430541	0.387116	1.67418	1.02908
			0.855095	0.30869	1.07069	1.27014
			0.34178	1.23999	5.51828	1.16094
			0.453809	0.256815	3.00072	2.68687
			0.383433	0.395247	5.67605	1.58221
			0.675794	0.332789	1.06536	0.59428
			0.540261	0.628139	0.736966	1.38881
			0.616874	0.404085	0.644999	0.993098
			0.18164	0.608411	1.13183	0.616874
			0.38639	0.377511	1.28456	0.323773
			0.819567	0.479907	0.775624	2.75477
			0.659015	0.511611	1.41475	0.819567
			2.17071	1.9145	0.753558	0.968893
			0.284398	0.430482	0.933823	0.952723
			0.0894247	0.83325	1.42252	0.326781
			0.622509	0.228926	0.748031	0.885041
			0.200688	0.29049	0.979658	1.28979
			0.284398	0.350747	0.508737	0.197527
			0.206997	1.21107	0.436325	0.574438
			0.591449	0.75632	1.42252	2.6115
			0.350747	0.505862	6.10656	2.00225
			0.0231768	1.05469	0.857827	0.339895
			0.020859	0.119594	0.698356	0.360253
			0.14697	0.057767	0.262887	0.419007
			0.149249	0.110457	0.305942	0.149249
			0.0646579	0.324055	0.367036	0.290087
			0.131007	0.0692482	0.176576	0.119594
			0.0162163	0.11731	0.348944	0.806199
				0.0347384	0.880266	0.185676
				0.112742	1.11559	0.101314
				0.299148	0.394159	0.330844
				0.172024
				0.0646579
				1.09767
		IL-2	Non-Obese Non-Asthma	Non-Obese Asthma	Obese Non-Asthma	Obese Asthma
			0.0105	0.0105	0.153036	0.0362729
			0.155289	0.197425	0.219661	0.46776
			0.0933433	0.0691313	0.161904	0.122045
			0.0340915	0.146389	0.080127	0.159686
			0.139745	0.0515787	0.224111	0.586796
			0.0463768	0.071329	0.253061	0.250833
			0.137531	0.0537697	0.0581544	0.10658
			0.0911391	0.0911391	0.284277	0.210763
			0.190759	0.411719	0.197425	0.146389
			0.08453	0.717362	0.179655	0.164122
			0.288739	0.351289	0.0102287	0.184095
			0.0559615	0.0559615	0.102166	0.818844
			0.0757266	0.0105	0.445334	0.130892
			0.361049	0.104373	0.266434	0.0581544
			0.276733	0.0105	0.148604	0.0105
			0.0210386	0.144174	0.0867325	0.0210386
			0.0210386	0.0691313	0.197425	0.526119
			0.104373	0.0977534	0.0603481	0.148604
			0.0319116	9.58624	0.0581544	0.188537
			0.0955481	0.663301	0.0978791	0.113205
			0.288621	0.102765	0.0513719	0.0999592
			0.0105	0.124731	0.0464634	0.292502
			0.363789	0.0105	0.0881033	0.214807
			0.0105	0.0105	0.207515	0.034176
			0.129609	0.0105	0.107648	0.0218588
			0.0105	0.0538251	0.18806	0.114972
			0.112531	0.048918	0.471697	0.0562774
			0.0105	0.0105	0.0105	0.0464634
			0.0105	0.0119719	0.034176	0.0513719
			0.0905479	0.0783204	0.151545	0.0218588
			0.117412	0.0415514	0.0105	0.391853
			0.0390939	0.0105	0.236675	0.440254
			0.0105	0.18806	0.048918	3.12745
			0.0105	0.107648	6.85646	0.0105
			0.0105	0.0562774	0.553867	0.0105
			0.0105	0.0105	0.048918	0.0105
			0.0243253	0.175894	0.0105	0.0105
			0.0105	0.0105	0.0685294	0.0538251
			0.105207	0.0105	0.219668	0.0105
			0.0105	0.0105	0.0513719	0.582849
			0.164612	0.0105	0.0647119	0.0290821
			0.0412354	0.0166195	0.0567587	0.000368
			0.0346326	0.0132196	0.0272569	0.414456
			0.0236478	0.110208	0.0498999	0.00991527
			0.039336	0.0365059	0.0498999	0.0597275
			0.00991527	0.0290821	0.211969	0.0450635
			0.0281678	0.0281678	0.138197	0.0727758
				0.0254452	0.0245447	0.0421889
				0.118744	0.110208	0.0299996
				0.0717621	0.0355679	0.000368
				0.103854
				0.0183502
				0.316125
		CRP	Non-Obese Non-Asthma	Non-Obese Asthma	Obese Non-Asthma	Obese Asthma
			0.51576	0.985968	5.42841	1.54675
			0.149055	0.671858	21.6263	9.32321
			1.01632	0.194447	1.29561	5.78277
			0.388264	0.285065	4.68452	2.01759
			1.27725	5.75498	6.21742	13.3528
			4.3671	0.611345	3.93895	3.87936
			0.0315831	2.44977	0.918519	1.91701
			0.313079	0.518326	0.442191	22.8249
			0.664837	0.342609	4.34275	9.12404
			0.905716	1.4692	12.0324	0.851731
			8.62055	0.196423	32.6412	14.4673
			0.436851	4.12148	17.3361	38.3862
			0.293391	0.298222	4.85892	1.48733
			3.01073	0.208789	2.44478	20.7972
			0.116481	0.291636	7.22914	4.50007
			0.939984	1.14271	6.91423	22.6725
			0.127027	0.643534	31.5492	3.43248
			0.86752	1.26084	0.579863	2.45653
			5.56304	1.44296	7.3632	1.63074
			0.450987	0.614231	7.3725	7.40828
			1.0476	0.308336	3.75137	2.51245
			0.322682	16.2382	9.52352	5.23931
			3.863	4.07498	6.75625	15.952
			5.04361	6.46104	14.2417	3.56598
			14.4294	0.773432	1.96538	1.37969
			0.58669	2.0242	17.4892	0.670253
			2.27516	1.25031	0.7823	1.25214
			1.82234	4.19372	3.01058	0.808377
			0.21185	3.59553	7.43719	0.394267
			2.6436	0.529667	11.722	2.87024
			0.276639	1.86818	10.0328	1.77969
			0.835511	2.05891	22.5893	7.65342
			0.183346	1.99117	11.2662	25.4672
			0.357363	1.28767	1.98387	0.797687
			1.04825	0.223211	0.765974	4.69702
			0.601488	1.50436	0.565549	2.28605
			2.63222	0.316849	0.982608	17.6455
			1.539	0.909704	2.26653	7.1235
			2.82778	3.6845	5.12457	0.363592
			0.166436	2.49366	6.17706	12.1163
			4.15267	0.690512	6.0745	1.4627
			4.00667	0.663678	31.3	3.23501
			1.18192	0.171085	4.67286	28.4
			0.472387	0.217872	2.30732	1.11887
			0.709439	0.953786	1.79713	3.00843
			1.74551	0.98419	5.16803	2.3575
			0.263789	0.45727	4.08217	4.39328
				0.198972	4.2866	9.64954
				1.45146	7.53049	0.80158
				1.1869	7.64987	2.03687
				1.05374
				0.865212
				15.2
		CXCL8	Non-Obese Non-Asthma	Non-Obese Asthma	Obese Non-Asthma	Obese Asthma
			24.791	21.3791	36.1353	12.7938
			173.325	29.6582	34.8617	62.1153
			25.5827	28.3581	44.9666	59.9312
			15.4221	14.5183	51.1471	53.2442
			12.5091	20.0823	91.2995	196.952
			40.0812	9.7556	314.685	43.844
			7.07767	16.9434	4.16775	2.7834
			101.72	34.6234	19.9409	8.36741
			180.311	12.6065	8.61888	3.83173
			93.2677	14.2687	65.3448	8.77433
			279.601	331.009	6.42189	6.0924
			20.8409	3.77216	3.24197	690.831
			105.508	27.5333	65.8797	139.429
			731.919	3.59953	87.6492	9.17815
			571.393	15.0646	11.0732	4.2609
			190.819	4.85176	46.4092	9.68705
			20.0032	4.76933	6.11528	5.85288
			24.7394	5.49125	4.35863	16.014
			12.1269	2.64579	5.1662	3.68355
			44.1884	5.31576	20.8865	76.5106
			550.384	25.771	4.35405	90.2973
			32.7742	8.01683	16.4612	126.944
			215.287	4.01655	30.6985	19.7539
			4.91587	11.0184	360.528	107.657
			89.3116	17.4682	75.5109	49.664
			8.07018	21.6755	184.068	388.656
			47.5619	40.3832	15.305	320.739
			7.00905	22.4446	9.40671	47.3784
			7.73024	20.1385	46.5366	4.71132
			18.7168	10.9894	7.3994	25.4094
			32.9443	6.75895	4.30976	67.2525
			6.42646	6.89926	26.6021	27.1034
			13.1271	3.85006	8.27595	18.8841
			10.6071	9.61087	27.9434	45.2154
			40.8748	11.6884	16.6118	8.03817
			8.63107	10.3132	9.16901	11.2925
			5.99934	37.2949	11.093	48.2672
			9.13244	6.9572	5.64385	11.0473
			4.50521	6.99533	16.6194	6.5012
			4.88535	20.5612	19.097	6.21901
			10.5742	2.736	277.28	58.7421
			28.1016	53.5346	37.8116	29.7216
			34.0873	13.13	25.362	23.3829
			16.6778	18.7533	17.1847	19.7586
			19.6352	10.0848	20.5816	10.8692
			20.8221	22.2518	15.6597	21.1488
			24.4034	8.81697	18.7357	15.2035
				9.30174	63.4182	16.696
				17.8223	30.3629	13.0725
				15.2032	21.6725	14.658
				20.407
				27.7179
				9.48559
		CCL13	Non-Obese Non-Asthma	Non-Obese Asthma	Obese Non-Asthma	Obese Asthma
			100.263	105.009	64.1554	188.09
			56.0688	113.005	94.2348	154.89
			86.1258	134.183	315.189	66.4392
			94.3374	72.421	142.616	99.3089
			77.0065	83.1069	169.908	122.39
			88.2773	64.2384	141.84	107.594
			77.4271	137.466	227.698	201.517
			77.6108	82.6215	130.57	212.775
			134.818	91.7141	132.968	218.536
			47.1439	88.0751	86.1835	179.873
			59.053	127.084	104.659	41.9771
			40.7141	123.475	57.081	55.766
			78.4162	99.9025	28.9084	121.854
			27.0157	57.5776	53.1471	46.0794
			118.485	48.1576	101.153	128.734
			81.5091	97.9989	60.0555	35.8829
			32.7244	34.1224	177.071	157.12
			118.43	63.0676	81.9742	115.371
			53.0564	89.6113	52.8877	49.0427
			47.5916	104.206	46.4294	102.237
			125.802	58.5603	116.066	84.4214
			98.2312	34.8244	92.0664	99.5828
			86.4773	64.1862	95.2572	186.421
			48.7013	45.8326	70.7	56.2063
			65.6276	81.2734	156.494	68.7243
			104.855	75.6431	126.778	46.4228
			60.0321	53.0986	93.3736	92.027
			53.3933	45.6959	137.643	120.275
			89.8991	65.9289	57.958	46.6939
			57.8372	71.9558	41.8213	126.79
			68.1663	32.561	66.866	87.1608
			42.6299	69.0505	128.465	118.015
			91.2678	93.942	44.4088	42.5352
			83.9794	23.0047	176.077	50.7956
			69.8558	86.1181	51.9111	129.627
			41.0847	87.0633	64.5672	160.121
			71.0309	78.0724	52.2944	53.8965
			31.4459	77.4861	36.4749	122.621
			49.0765	46.4602	41.2456	62.9976
			17.8231	98.0176	102.334	70.9823
			51.151	77.7278	202.456	81.8724
			69.9245	32.1804	117.679	98.1372
				98.827	81.4646	55.7975
				73.9175	82.9377	121.177
				59.9647	63.3321	59.3578
				84.5215	134.452	95.421
				63.6838	193.871	60.3273
				57.4537	120.602	101.493
				121.567	33.3701	74.2941
				50.0529	96.912
		CXCL-10	Non-Obese Non-Asthma	Non-Obese Asthma	Obese Non-Asthma	Obese Asthma
			151.67	273.111	222.779	795.382
			121.1	142.2	72.7701	152.383
			233.267	187.681	262.388	155.56
			78.1465	129.408	441.653	234.498
			132.019	155.047	227.614	309.494
			201.305	139.064	223.571	179.372
			245.023	260.223	300.07	285.337
			259.059	172.998	170.216	121.96
			191.036	310.019	507.564	305.299
			97.7577	230.755	158.689	217.449
			166.663	172.564	218.779	186.001
			196.097	261.325	216.544	289.389
			158.617	157.723	312.735	271.602
			263.542	303.096	326.821	285.784
			219.534	292.781	257.769	235.554
			193.864	172.728	259.672	48.5535
			130.698	107.358	197.616	169.86
			95.3364	105.984	155.593	311.095
			183.945	109.013	97.0286	297.5
			216.314	213.164	134.982	145.706
			112.438	171.388	249.568	135.627
			187.582	251.759	225.105	309.292
			218.628	115.843	180.749	1306.38
			139.499	86.7482	335.124	306.839
			229.258	99.0168	181.792	174.753
			115.424	268.824	289.126	131.946
			147.333	72.1673	280.452	162.835
			61.4694	106.982	137.988	103.856
			150.416	96.9468	261.812	126.83
			95.9606	57.931	111.733	543.297
			85.8545	72.8052	78.7171	205.722
			113.339	187.666	148.219	148.851
			181.206	92.4341	146.871	122.99
			200.138	54.492	656.333	164.224
			256.768	107.651	283.668	142.653
			49.441	175.807	301.112	295.267
			104.902	139.475	209.486	212.973
			65.4571	160.201	154.283	146.398
			157.924	117.137	80.8697	198.307
			88.6373	135.732	592.971	180.653
			126.923	296.843	384.992	110.447
			228.997	180.862	222.423	307.076
				335.412	303.834	171.42
				161.993	114.537	180.309
				134.704	146.829	363.528
				115.882	328.361	331.83
				123.224	353.251	113.406
				312.109	313.298	180.133
				178.449	447.612	731.458
				169.658	146.198	310.231
		CCL4	Non-Obese Non-Asthma	Non-Obese Asthma	Obese Non-Asthma	Obese Asthma
			62.0767	80.5047	139.316	108.642
			99.8171	81.5648	87.5164	116.717
			66.5345	50.0961	63.4704	92.9009
			53.285	88.5803	96.3208	61.6607
			55.3835	61.5372	70.2876	60.7009
			159.792	59.594	79.7855	87.0627
			128.025	56.5083	70.4336	90.6134
			121.907	78.4506	138.48	58.2415
			158.167	53.629	80.1454	84.9813
			116.302	54.5904	124.311	82.5918
			103.151	126.32	104.306	130.148
			103.247	70.1561	157.2	182.383
			163.86	161.45	166.224	101.999
			173.103	290.903	82.8083	133.436
			126.202	99.3195	159.745	191.85
			189.852	112.061	95.1945	53.1866
			81.4599	92.9558	106.377	168.498
			109.66	93.0553	185.104	150.087
			41.1348	174.445	130.095	92.6569
			110.87	68.441	131.454	82.8083
			86.9108	115.343	74.4586	108.853
			84.1919	115.499	122.325	297.141
			157.672	108.331	123.462	147.043
			79.8914	139.507	154.869	168.317
			91.3663	135.144	112.384	97.1744
			72.8341	89.9945	150.502	136.492
			65.665	58.725	134.851	165.475
			97.2048	97.8396	241.659	161.375
			89.7854	83.93	161.948	113.085
			114.986	123.255	95.4452	170.622
			65.7673	95.2842	103.132	103.629
			89.5761	174.745	172.471	150.666
			183.736	54.7348	116.408	87.1242
			74.9677	45.8679	227.614	169.178
			106.953	26.9927	151.982	121.265
			90.1754	103.591	195.971	105.299
			44.0231	391.73	140.419	105.79
			81.5515	114.665	112.832	66.2262
			113.087	122.297	101.207	91.573
			98.5865	48.4624	419.396	88.4401
			91.0523	157.731	223.445	231.389
			177.189	133.646	117.536	330.332
			92.424	179.961	152.804	117.793
			96.9808	67.5143	83.1295	139.222
				173.902	102.374	327.702
				90.7831	124.4	240.358
				109.392	87.1315	185.445
				56.2188	212.825	89.7689
				136.128	270.852	231.593
				125.798	145.555
		CCL22	Non-Obese Non-Asthma	Non-Obese Asthma	Obese Non-Asthma	Obese Asthma
			869.245	701.76	1076.34	647.239
			971.185	876.221	913.941	854.432
			587.679	920.598	1204.2	767.099
			1216.98	666.44	1207.16	1052.42
			803.91	700.864	1011.08	1349.24
			945.583	1451.75	1183.7	819.094
			1408.65	691.693	1337.31	2207.14
			1353.33	437.108	1143.87	580.252
			999.039	771.154	728.986	1091.62
			965.754	1248.04	661.565	1009.86
			1267.77	1454.62	803.054	1187.89
			1442	677.35	850.63	1463.17
			1067.01	834.982	1571.22	1753.45
			955.793	735.259	1243.01	1645.06
			1483.04	365.42	1443.79	1461.03
			831.935	854.481	2020.94	318.848
			647.702	823.194	1638.07	1925.7
			777.86	375.693	907.725	1292.3
			1199.76	926.908	2069.86	1076.15
			1268.85	2622.83	1268.48	952.233
			1471.3	1045.52	934.926	887.241
			954.934	1006.71	1457.13	2338.17
			1167.91	1109.08	1104.49	1431.74
			1154.87	1265.04	1341.29	1488.72
			863.048	992.248	1070.09	1017.87
			1107.07	1254.72	1470.41	1739.84
			755.995	795.592	1139.09	767.676
			848.53	1269.12	790.4	597.607
			918.393	615.089	1302.21	1274.59
			737.473	578.908	1039.94	1462.23
			999.724	842.516	1013.38	1557.62
			1147.9	1877.01	1793.54	1235.41
			1504.47	677.632	1466.43	823.399
			868.983	722.157	1639.38	850.696
			1551.82	755.284	1552.59	1672.16
			1009.76	915.518	1341.46	1558.75
			823.194	1029.55	1553.25	1855.16
			485.748	1027.98	845.86	879.151
			1429.15	1175.52	796.974	1165.32
			814.221	823.484	1247.58	1420.1
			706.753	759.811	1922.33	900.538
			864.758	1063.16	1154.39	883.922
			792.392	1100.87	1686.7	972.645
			186.987	888.013	1856.75	1355.22
				1437.46	1375.12	592.456
				1768.49	1637.14	1108.66
				1040.02	790.194	601.854
				938.535	1825.09	976.85
				1507.71	737.365	2142.31
				583.364	824.153
		CCL26	Non-Obese Non-Asthma	Non-Obese Asthma	Obese Non-Asthma	Obese Asthma
			10.834	11.3234	11.7525	26.3983
			13.1065	14.2818	2.13387	9.00955
			2.86914	11.9981	8.22473	7.02511
			9.00955	29.0946	6.54817	7.86381
			17.9626	8.58649	9.85877	40.5919
			9.00933	16.5849	6.251	6.01379
			35.0076	16.3351	22.8259	5.36406
			22.3705	19.0939	16.7099	3.67227
			30.1253	9.25177	13.23	23.8438
			11.5072	6.31037	7.00896	9.07007
			45.4663	117.536	9.373	30.3562
			21.7412	4.42649	61.6411	115.807
			42.5993	133.975	12.1911	9.50177
			33.8804	24.2597	35.4711	18.2116
			36.0783	30.7061	239.997	22.3705
			83.3936	152.032	56.5467	25.6721
			72.8057	15.6961	26.4945	22.1338
			14.403	17.7338	50.1775	63.6735
			18.0297	18.8085	16.1766	18.9274
			22.6593	35.2007	40.4377	30.3562
			21.5878	27.4997	988.29	19.0466
			141.4	15.0945	49.6071	52.7976
			134.715	44.4648	148.994	22.3705
			81.3679	15.1981	108.439	18.9274
			48.7422	131.36	133.539	158.318
			42.0237	133.039	187.652	38.8442
			28.0988	22.9645	77.7113	31.8167
			63.0388	78.2525	209.548	17.2477
			91.3172	52.1384	32.1122	72.2589
			88.6389	241.33	47.8897	46.7508
			68.5577	30.6317	27.1998	35.2007
			14.2434	40.8703	167.479	28.9952
			27.3498	15.9894	13.9238	53.9692
			45.6092	20.2028	248.148	27.7994
			38.8442	72.669	37.9729	100.634
			15.2149	34.0273	112.232	91.5847
			19.4039	76.0782	217.319	40.0032
			103.808	25.6949	38.8442	134.457
			22.0155	233.394	25.0907	64.1462
			27.55	24.9394	190.559	78.5239
			18.5697	50.4431	266.807	95.0724
			42.853	16.4166	149.862	214.538
			80.5045	42.853	30.006	27.4328
			126	26.7292	17.0159	10.3608
			27.1984	34.6598	106.896	20.2365
				26.7292	145.517	73.6812
				24.6131	183.46	9.74755
				19.8799	36.0502	20.9489
				92.8552	17.4946	34.4278
				139.534	73.1206	42.1636
				22.2522
		VEGF	Non-Obese Non-Asthma	Non-Obese Asthma	Obese Non-Asthma	Obese Asthma
			209.21	319.971	693.693	407.684
			82.8152	372.337	932.011	98.8233
			210.007	414.461	484.267	633.38
			75.303	399.35	264.878	507.229
			34.1936	520.231	197.808	259.28
			20.5461	162.15	325.217	109.34
			88.8091	523.993	491.264	361.075
			33.9438	157.965	253.045	109.428
			109.354	207.401	145.952	606.593
			60.9359	183.16	156.965	406.293
			47.7069	430.653	83.3262	127.53
			366.242	311.414	77.8266	132.59
			89.7122	83.4283	55.9396	195.446
			135.878	115.406	85.7034	99.1969
			65.4168	53.194	20.3025	155.465
			99.3157	135.099	121.337	81.1073
			16.0491	34.7357	262.48	10.5968
			45.2769	40.251	76.0467	84.0236
			33.3578	213.356	95.5589	428.736
			51.5375	71.68	141.186	42.5019
			58.8117	53.4479	40.8742	56.013
			37.955	59.9715	133.635	17.7216
			39.681	54.6042	43.9455	128.001
			78.0433	23.6397	30.7622	90.2873
			88.9117	34.0004	27.3624	249.128
			17.2902	62.7366	76.1159	60.5329
			57.0487	87.7258	95.4892	275.438
			88.5278	32.3149	38.3828	38.8656
			167.085	25.3134	364.32	78.8573
			49.8517	54.5331	165.468	61.4086
			44.1834	189.599	38.6614	169.161
			94.7448	81.5121	76.5823	71.5942
			25.3134	113.488	209.757	64.9479
			310.678	167.193	100.072	53.9286
			79.1351	76.0377	34.34	158.5
			92.2791	70.0479	17.0636	41.0106
			67.1839	209.832	57.9663	122.9
			54.8923	37.5638	96.8274	39.94
			172.375	61.3211	64.3047	29.1594
			54.0075	82.8101	25.3722	194.437
			62.8503	174.438	57.8229	186.61
			51.7648	63.9791	840.57	35.4761
			174.469	58.3146	65.2823	164.553
			127.979	22.1273	536.409	125.056
				174.913	315.119	314.096
				79.5818	606.923	63.8538
				102.581	72.7251	50.1972
				51.6903	53.2495	126.554
				328.137	103.53	46.2369
				107.213	103.892	85.6356
				27.9691
		Adiponectin	Non-Obese Non-Asthma	Non-Obese Asthma	Obese Non-Asthma	Obese Asthma
			18487.5	16167.6	21418.2	6660.38
			19614.4	9143.68	20336.7	22701.4
			23334	20238	6794.33	5348.14
			28478.5	20589.8	11782.6	35844
			16057.3	20427.2	23031.6	20991.3
			15893.1	4877.35	11156.7	8705.95
			22545.8	21025.5	13487.2	17125.8
			34517.6	45483.3	13850.2	19604.2
			14414	7411.21	3800.88	6679.59
			16482.3	7362.87	17084.4	23833.6
			54192.5	15382.8	13018.5	34716.9
			31563.5	7275.9	10782.4	15327.9
			25775	10289	37458.5	37601.7
			22249.2	6863.64	7708.57	17997.1
			10893.5	21570.8	18282.2	17990.1
			19000.4	27007.4	17172.7	11854.5
			20307.3	29476.4	10906.4	19650.5
			15709.5	21122.1	7645.27	42485.4
			10752.3	8439.31	28300.8	12177.9
			14743.1	14408.6	25487.2	7868.97
			39741.5	23229.1	30507.7	9966.16
			76438.7	22285.7	10128.3	20438.2
			23058.1	29982.3	9235.58	17272.8
			34628.6	18482.2	18042.9	19630.2
			17876.8	26879.5	9520.38	11949.3
			32287.8	36047.8	11810.2	24194.8
			34139.7	24746.6	12096.9	17470
			28383.9	17984.1	22812	29324.1
			28338.5	30303.2	17878.8	30999.9
			46576.4	51645.4	35160.7	30928.4
			30044.5	37430.4	10365.2	25038.7
			43575.1	25682.2	23590.4	49139.3
			16082.2	10458.4	12865.7	40295.5
			12378	38002.3	14957	37884.9
			25064.5	30976.7	10768.6	9849.63
			11502.7	44416.3	29943.6	11814
			30649.2	14116.9	10156.2	6727.44
			19151.7	29152.9	18561.9	16762.7
			36317.5	29419.8	17360.7	11552
			12157.4	13603	6148.66	17725.4
				9156.97

## Sheet: Fig 2a
	Group	IL-5	CCL13	SAA	VCAM-1	ICAM-1	CRP	CCL22	CCL17	IL-16	Flt-1
	Non-Obese Asthma	0.373375	4.08209	2586.65	2184.3	36.8011	764.233	21.4046	3.98202	27.3268	3.92596
	Non-Obese Asthma	0.135	0.06	3320.32	1559.99	43.6996	1109.97	11.2446	5.12839	15.4085	1.06875
	Non-Obese Asthma	0.312926	3.94351	2532.2	1679.55	14.5074	804.616	11.4196	3.95309	19.032	2.58026
	Non-Obese Asthma	0.389237	2.42605	1244.95	648.861	41.0253	308.56	12.8014	3.5656	17.262	2.58026
	Non-Obese Asthma	0.382894	1.85858	1516.2	1003.9	42.7619	362.745	16.3217	2.93036	32.0982	1.95658
	Non-Obese Asthma	0.316114	1.69756	1926.61	1438.94	28.5709	1172.93	10.7852	1.75879	27.184	9.59435
	Non-Obese Asthma	0.461996	2.22495	1122.98	718.429	21.1429	320.904	14.9552	2.3279	18.5349	2.78773
	Non-Obese Asthma	0.293774	0.605504	1363.14	695.043	27.8048	318.543	7.93128	1.94435	15.1065	2.37258
	Non-Obese Asthma	0.203919	3.24618	2427.41	1266.72	36.6495	574.69	10.1462	2.03044	25.5759	5.00882
	Non-Obese Asthma	0.123098	1.13223	1674.44	1173.64	14.0608	439.167	34.7496	6.84195	16.415	2.68402
	Non-Obese Asthma	0.487229	3.02759	881.178	464.337	37.8322	365.426	11.0827	2.38834	12.9487	2.58026
	Non-Obese Asthma	0.357494	7.04635	1537.62	795.071	31.3394	396.733	12.6979	3.95522	24.7976	8.05367
	Non-Obese Non-Asthma	0.035	1.61303	2339.46	1252	27.0899	1130.24	11.6977	1.30655	15.3654	5.88339
	Non-Obese Non-Asthma	0.197465	1.08371	1746.86	1227.51	18.9706	421.061	7.78337	1.06599	11.3154	4.49356
	Non-Obese Non-Asthma	0.035	0.06	1716.32	719.12	17.0696	622.928	7.90256	1.33444	17.3622	2.58026
	Non-Obese Non-Asthma	0.035	1.9356	1152.66	1101.25	36.1852	318.972	2.24486	0.622001	14.6318	8.08923
	Non-Obese Non-Asthma	0.035	0.760261	1941.71	1035.25	39.2218	665.803	2.6602	1.10816	20.4628	4.59666
	Non-Obese Non-Asthma	0.216114	0.06	1983.48	1308.86	47.5173	597.474	11.0871	2.71675	14.0892	10.5433
	Non-Obese Non-Asthma	0.110368	0.06	2113.04	1406.74	32.9713	794.224	10.7495	2.45502	16.7285	10.4922
	Obese Asthma	0.073433	0.06	1956.05	1347.46	40.9875	531.998	1.45933	0.696543	6.17237	1.01631
	Obese Asthma	0.135	0.06	3998.06	2374.51	60.4939	2376.95	9.88195	1.58398	17.1463	2.73588
	Obese Asthma	0.433564	0.06	2155.8	1387.85	41.4755	2251.28	10.1376	2.2087	16.2711	4.13246
	Obese Asthma	0.155368	0.06	3003.94	1848.85	68.8105	752.159	1.66721	0.899351	14.6023	1.27824
	Obese Asthma	0.553307	2.49058	3506.76	2172.14	69.6248	999.816	8.29549	1.58206	18.2316	3.20217
	Obese Asthma	0.0735	0.121274	3320.88	1294.83	28.1501	716.895	3.89629	1.57246	13.9078	2.37258
	Obese Asthma	0.474617	0.121274	2311.3	1036.91	20.7325	986.258	5.99576	0.742437	14.4537	0.5
	Obese Asthma	0.446206	0.06	2888.68	1938.06	66.2311	1499.62	7.50276	1.92407	16.6016	4.44199
	Obese Asthma	0.40825	1.85858	1518.42	1087.76	27.3036	488.217	3.99698	0.805566	9.99167	1.74821
	Obese Asthma	0.344776	0.895908	1972.92	1599.03	54.6783	594.693	8.45087	1.25579	18.1247	3.30567
	Obese Non-Asthma	0.229683	1.69756	1779.76	1074.74	27.2557	1101.91	4.34279	0.845752	17.8526	3.56428
	Obese Non-Asthma	0.035	2.554	2891.82	2981.29	99.5968	2518.13	14.043	2.1029	9.96258	2.1647
	Obese Non-Asthma	0.035	1.77932	4385.12	1772.99	38.746	1506.24	6.34105	0.742437	12.7617	6.55115
	Obese Non-Asthma	0.035	0.06	1775.41	1060.39	41.6118	901.291	4.24499	0.897436	13.5258	4.13246
	Obese Non-Asthma	0.035	1.2384	3801.38	2142.65	40.2496	862.187	3.84561	0.509326	9.45452	1.74821
	Obese Non-Asthma	0.3702	0.605504	2372.59	1448.65	35.6688	900.329	6.55359	1.82989	27.4496	5.57491
	Obese Non-Asthma	0.155368	0.06	4461.82	2035.98	41.6089	1145.61	0.567552	0.602895	9.51352	2.37258
	Obese Non-Asthma	0.139099	0.06	1667.29	1100.88	22.5104	884.425	6.59581	0.713752	16.6429	3.61597
	Obese Non-Asthma	0.293774	2.73813	3878.92	2359.01	48.384	3555.65	4.34279	3.43188	15.8457	4.18407
	Obese Non-Asthma	0.0767453	2.29332	3853.39	2196.13	67.9621	710.415	10.6782	1.73189	32.6293	1.48732
	Obese Non-Asthma	0.112961	0.605504	6131.31	2980.11	83.7193	3118.68	12.1789	1.91062	21.4041	4.23567

## Sheet: Fig 2b
		BAL Inflammatory Cells	Non-Obese Non-Asthma	Non-Obese Asthma	Obese Non-Asthma	Obese Asthma
			3729	24415	9197	4183
			2705	17380	7250	1473
			4325	13098	13058	15862
			110	8035	8280	15926
			1173	8731	8809	20238
			1426	3809	6607	9656
				2529	8430	4539
				3803	2839	100
				4189	8494	30339
				14673	8202	21647
		BAL Eosinophils	Non-Obese Non-Asthma	Non-Obese Asthma	Obese Non-Asthma	Obese Asthma
			591	3906	396	2200
			0	6207	736	0
			0	3742	9333	1862
			0	892	6614	6667
			954	2182	4497	0
			771	761	0	9656
				0	0	4539
				0	0	0
				0	0	13803
				1222	6722	1479
		BAL Neutrophils	Non-Obese Non-Asthma	Non-Obese Asthma	Obese Non-Asthma	Obese Asthma
			695	3418	8800	0
			591	1241	0	0
			0	1871	0	2333
			0	892	556	1323
			909	3274	0	3373
			0	1523	2541	0
				0	2594	0
				0	419	0
				0	0	0
				1222	0	5378
		BAL Lymphocytes	Non-Obese Non-Asthma	Non-Obese Asthma	Obese Non-Asthma	Obese Asthma
			2864	17091	0	1983
			1238	9931	6513	1473
			4142	7484	3725	11667
			0	3274	1111	7936
			1173	1523	4311	16865
			1426	0	4065	0
				3803	5836	0
				0	419	0
				12227	8494	16536
				6250	1479	14789

## Sheet: Fig 4b
	CCL22					CCL13					CCL17					CXCL10
		E1	Emix	E2			E1	Emix	E2			E1	Emix	E2			E1	Emix	E2
		834.982	823.194	1877.01			99.9025	34.1224	69.0505			380.95	171.62	468.286			157.723	107.358	187.666
		735.259	926.908	677.632			57.5776	89.6113	93.942			156.956	180.515	173.155			303.096	109.013	1034.84
		365.42	1265.04	1029.55			48.1576	45.8326	78.0724			46.4069	307.901	374.489			292.781	86.7482	139.475
		854.481	1269.12	888.013			97.9989	45.6959	73.9175			295.461	217.749	330.43			172.728	106.982	161.993
		375.693	578.908	1006.71			63.0676	71.9558	32.1804			210.429	270.938	278.258			105.984	57.931	251.759
		2622.83	759.811	1063.16			104.206	77.7278	34.8244			826.564	272.849	302.15			213.164	296.843	180.862
		1045.52	1507.71	3039.22			58.5603	121.567	139.349			570.401	155.174	1233.53			171.388	178.449	212.591
		1009.86	1067.01	1442			33.3701	78.4162	40.7141			267.069	791.394	336.553			168.845	78.1465	858.656
		1109.08	955.793	2004.47			64.1862	27.0157	91.2678			291.58	302.736	563.578			115.843	132.019	181.206
		1254.72	1483.04	4315.24			75.6431	118.485	59.053			356.302	561.266	350.256			268.824	219.534	196.097
		795.592	755.995	1267.77			53.0986	60.0321	77.0065			72.1051	312.401	552.044			72.1673	147.333	158.617
		615.089	485.748	1753.45			65.9289	31.4459	121.854			204.698	366.651	719.554			96.9468	65.4571	271.602
		842.516	1645.06	1235.41			32.561	46.0794	118.015			377.303	511.374	857.245			72.8052	285.784	148.851
		722.157	1292.3	1558.75			23.0047	115.371	160.121			173.576	167.437	684.968			54.492	311.095	295.267
		755.284	952.233	879.151			86.1181	102.237	122.621			117.68	180.09	299.42			107.651	145.706	146.398
		915.518	2338.17	737.365			87.0633	99.5828	335.607			287.261	935.537	613.544			175.807	309.292	331.83
		1027.98	1739.84	601.854			77.4861	46.4228	60.3273			410.093	381.49	206.329			160.201	131.946	113.406
		1175.52	597.607	1243.01			146.46	120.275	53.1471			570.254	212.272	346.899			117.137	103.856	326.821
		823.484	1557.62	1443.79			98.0176	87.1608	101.153			70.559	559.043	489.948			135.732	205.722	257.769
		186.987	850.696	1638.07			179.873	50.7956	177.071			555.94	297.76	913.724			92.4341	164.224	197.616
		1100.87	883.922	1341.29			98.827	98.1372	70.7			492.408	281.095	162.31			335.412	307.076	335.124
		1437.46	2020.94	1470.41			59.9647	60.0555	126.778			611.026	256.099	881.982			134.704	259.672	289.126
		1768.49	1104.49	1139.09			84.5215	95.2572	93.3736			548.762	1174.38	308.995			115.882	180.749	280.452
		1040.02	1070.09	1793.54			63.6838	156.494	128.465			436.013	255.529	214.455			123.224	181.792	148.219
		938.535	1039.94	1552.59			57.4537	41.8213	51.9111			429.31	230.658	216.944			312.109	111.733	283.668
		583.364	1639.38	1154.39			50.0529	176.077	117.679			279.906	416.294	299.19			169.658	656.333	222.423
		1451.75	1553.25	1856.75			64.2384	52.2944	82.9377			773.394	300.038	490.259			139.064	209.486	261.325
		945.583	1922.33	1637.14			88.2773	202.456	134.452			256.073	441.14	292.582			201.305	384.992	328.361
		2008.65	1454.62	790.194			77.4271	127.084	193.871			955.659	213.895	1083.73			245.023	795.382	353.251
		1353.33	647.239	1076.34			77.6108	188.09	212.775			519.998	217.822	765.386			259.059	227.614	447.612
		999.039	1011.08	1204.2			134.818	169.908	315.189			212.282	265.452	1168.26			191.036	142.2	1306.38
		965.754	876.221	920.598			47.1439	113.005	134.183			152.649	338.057	287.082			97.7577	263.542	731.458
		831.935	864.758	728.986			81.5091	118.538	132.968			472.637	197.852	405.506			193.864	155.047	222.779
		777.86	700.864	2207.14			118.43	83.1069	227.698			153.184	292.65	381.646			95.336	309.494	262.388
		1199.76	1349.24	803.91			53.0564	122.39	208.948			194.537	425.978	1105.7			183.945	179.372	187.681
		1268.85	819.094	1652.03			47.5916	107.594	92.0622			296.74	88.54	158.881			216.314	310.019	507.564
		1471.3	771.154	1091.62			125.802	91.7141	218.536			179.17	229.173	204.747			112.438	172.564	228.997
		954.934		677.35			98.2312		123.475			418.081		438.701			187.582		558.371
		1167.91		2441.8			86.4773		201.517			377.89		198.806			218.628		305.3
		1154.87					48.7013					173.457					139.499
		863.048					65.6276					319.572					229.258
		1107.07					104.855					166.818					115.424
		848.53					53.3933					146.644					61.4694
		918.393					89.8991					360.457					150.416
		737.473					57.8372					165.236					95.9606
		999.724					68.1663					155.899					85.8545
		1147.9					42.6299					311.158					113.339
		868.983					83.9794					474.308					200.138
		1551.82					69.8558					594.527					256.768
		1009.76					41.0847					169.835					49.441
		823.194					71.0309					529.838					104.902
		1429.15					49.0765					233.775					157.924
		814.221					17.8231					175.687					88.6373
		706.753					51.151					155.692					126.923
		1345.1					58.0409					588.133					260.962
		792.392					69.9245					323.839					166.663
		1187.89					41.9771					273.829					186.001
		1463.17					55.766					321.462					289.389
		1461.03					128.734					296.731					235.554
		1925.7					157.12					725.769					169.86
		1076.15					49.0427					290.932					297.5
		887.241					84.4214					252.528					135.627
		1431.74					186.421					434.857					121.96
		1488.72					56.2063					471.942					306.839
		1017.87					68.7243					238.961					174.753
		767.676					92.027					147.06					162.835
		1274.59					46.6939					531.068					126.83
		1462.23					126.79					315.706					543.297
		823.399					42.5352					409.721					122.99
		1855.16					53.8965					325.319					212.973
		1165.32					62.9976					606.674					198.307
		1420.1					70.9823					142.936					180.653
		900.538					81.8724					300.444					110.447
		972.645					55.7975					287.043					171.42
		592.456					59.3578					148.028					363.528
		976.85					101.493					315.854					180.133
		2142.31					74.2941					452.613					742.364
		1108.66					95.421					889.181					310.231
		850.63					57.081					238.948					216.544
		1571.22					28.9084					157.272					312.735
		907.725					81.9742					463.035					155.593
		2069.86					52.8877					744.465					97.0286
		934.926					116.066					278.153					249.568
		1457.13					92.0664					179.95					225.105
		790.4					137.643					220.033					137.988
		1302.21					57.958					283.547					261.812
		1013.38					66.866					215.61					78.7171
		1466.43					44.4088					292.736					146.871
		1341.46					64.5672					431.14					301
		845.86					36.4749					489.962					154.283
		796.974					41.2456					143.035					80.8697
		1247.58					102.334					192.324					592.971
		1686.7					81.4646					579.82					303.834
		1375.12					63.3321					425.403					146.829
		1825.09					120.602					441.096					313.298
		824.153					96.912					206.343					146.198
		661.565					86.1835					140.947					158.689
		701.76					208.629					427.487					217.449
		913.941					105.009					126.493					273.111
		854.432					94.2348					111.161					72.7701
		1207.16					154.89					223.771					152.383
		1183.7					142.616					112.001					441.653
		767.099					141.84					201.193					223.571
		1337.31					66.4392					298.946					155.56
		1052.42					64.1553					79.6946					300.07
		1143.87					99.3089					293.832					234.498
		666.44					130.57					190.433					170.216
		803.054					72.421					207.588					129.408
		869.245					104.659					138.488					218.779
		971.185					100.263					153.837					151.67
		691.693					56.0688					331.946					121.1
		1216.98					137.466					185.125					260.223
		437.108					94.3374					126.816					233.267
		1248.04					82.6215					101.77					172.998
		587.679					88.0751					222.521					230.755
		580.252					86.1258					469.702					285.337

## Sheet: Fig 4c
	Combined Relative Abundance	IL-5	IFN-gamma	IL-15
	0.007925	0.135	0.265226	1.22408
	0.013249	0.229683	0.246921	1.60793
	0.02329	0.433564	0.027669	1.48845
	0.023872	0.216114	0.346012	1.56914
	0.029834	0.123098	0.30223	1.19389
	0.033282	0.446206	0.493767	2.64562
	0.036902	0.344776	0.559595	1.25423
	0.040134	0.293774	0.384013	0.923662
	0.040239	0.316114	0.296028	1.91984
	0.042993	0.553307	0.559595	1.53629
	0.048035	0.474617	0.53316	1.39257
	0.04865	0.357494	0.546361	1.24821
	0.050823	0.487229	0.513423	0.972468
	0.051115	0.0735	0.204778	2.10003
	0.055777	0.076745	0.157726	1.36855
	0.056802	0.40825	0.4353	1.20295
	0.056969	0.155368	0.246921	2.24429
	0.059674	0.073433	0.283665	2.22371
	0.082263	0.461996	0.346012	1.08494
	0.084356	0.110368	0.358632	2.54628
	0.094551	0.035	0.216734	1.57511
	0.112345	0.112961	0.358632	1.57212
	0.113609	0.382894	0.4353	0.868624
	0.120994	0.389237	0.474192	0.497226
	0.128177	0.035	0.36496	1.85171
	0.142816	0.373375	0.204778	0.825713
	0.154855	0.155368	0.222738	1.68539
	0.16232	0.035	0.073772	2.53458
	0.164074	0.203919	0.474192	1.23313
	0.165398	0.035	0.30223	0.656154
	0.173007	0.312926	0.253008	1.12736
	0.175128	0.035	0.265226	1.5781
	0.178347	0.035	0.073772	0.798078
	0.179745	0.3702	0.234797	1.17576
	0.180234	0.293774	0.377651	0.899219
	0.19078	0.035	0.01	1.31445
	0.193543	0.197465	0.277504	0.519155
	0.193548	0.135	0.022889	1.03637
	0.2464	0.139099	0.01	0.67164
	0.260815	0.035	0.192896	1.36255

## Sheet: Fig 5b
	Mild/Moderate Asthma	Severe Asthma	Mild/Moderate Asthma	Severe Asthma
	Non-Obese	Non-Obese	Obese	Obese
	0.130727	9.09091e-05	0.101773	4.54545e-05
	0.0911364	0	0.0630455	0.000136364
	0.00190909	0.112364	0.034	4.54545e-05
	0.202273	4.54545e-05	0.00172727	0.101773
	0.0609545	0.00931818	0.106545	0.000681818
	0.00131818	0.00763636	0.00154545	0.0113636
	0.0212273	0.0229091	0.153409	0.0107727
	0.0204545	0.0155909	0.096	0.0121364
	0.00481818	0.0253636	0.105318	0.0956818
	0.199227	0.00195455	0.00595455	0.000727273
	0.00177273	0.00327273	0.0848182	0.00363636
	0.0379545	0.00436364	0.276409	0.0952273
	0.00222727	0.000727273	0.147091	0.0035
	0.0486364	0.00722727	0.0103636	0.00572727
	4.54545e-05	0.00268182	0.00368182	0.00159091
	0.0902273	0.000318182	0.313182	0.000318182
	0.032	0.000454545	0	0.0055
	0.0965909	0.00122727	0	0.0246364
	9.09091e-05	0.001	0.00386364	0.00277273
	0.000136364		0.0495909	0
	0.103636		0.0887727	0
	0.116636		9.09091e-05	0.00281818
	0.375273		4.54545e-05
	0.000136364
	0.078
	0.0149545
	0.0425909
	0.000272727
	0.000409091
	0

## Sheet: Fig 5c
	Mild/Moderate	Severe
	1.77889	3.73067
	577.664	0
	168.774	0.0479177
	0.517758	0
	36.771	125.246
	1337.65	47.471
	141.461	60.0879
	0	152.899
	367.616	0.111953
	22.6714	0.0917455
	1461.89	0.376451
	7.04164	3.32679
	2678.46	0
	0.152884	0.720608
	639.24	63.0658
	0	812.84
	608.73	0.199002
	0.678478	4.02632
	0.184627	0.14192
	1588.66	73.0945
	0.0763912	0.26928
	25.2238	3.39159
	154.452	1.26943
	1058.36	0.0989389
	0.157284	0
	0.202114	0.152402
	414.108	24.3135
	2209.15	53.7521
	762.791
	4081.26
	0
	607.827
	340.43
	128.725
	415.236
	0.10774
	0.589326
	0.146923

## Sheet: Fig 6c
	Eosinophils/Bal
		NaCl	OVA	OVA & Akk	OVA + Akk HT	OVA + Akk SN
		1.26404	48.384	15.0077	36.2535	49.7712
		6.98578	38.5536	6.72103	32.1929	43.8382
		0.283929	44.9532	10.8395	42.5731	29.2167
		0.451613	49.6406	19.1057	27.3222	26.4429
		0.117674	37.0228	21.9987	38.6574	34.2868
	IL-4
		NaCl	OVA	OVA & Akk	OVA + Akk HT	OVA + Akk SN
		0.36	152.87	7.84	69.07	325.11
		2.72	333.26	4.14	201.99	128.63
		2.97	57.45	10.91	45.64	94.08
		8.44	144	8.78	145.7	77.85
		7.6	12.91	21.67	136.08	75.79
	IL-5
		NaCl	OVA	OVA & Akk	OVA + Akk HT	OVA + Akk SN
		0.03	367.48	48.23	223.59	665.35
		0.03	78.15	30.03	630.8	359.71
		0.03	191.88	13.62	89.36	293.9
		6.44	623.27	86.97	101.6	167.69
		31.01	311.05	14.26	375.72	186.59

## Sheet: Fig 6d
	CD3+CD4+IL-4+
		NaCl	OVA	OVA & Akk	OVA + Akk HT	OVA + Akk SN
		3.6	8.2	4.1	10.1	12.1
		2.1	6.9	6.3	11.7	6.5
		4.8	7.5	5.9	6.9	7.9
		2	9.3	6.1	7.2	8.9
		2.5	8.6	5.6	8	9.9
	CD3+CD4+IFNgamma+
		NaCl	OVA	OVA & Akk	OVA + Akk HT	OVA + Akk SN
		8.5	13.9	9.2	16.1	16.1
		2.8	11.7	10.2	13.8	12.6
		6.5	13.1	8.9	13	10.6
		2.7	12.4	10.6	17.1	12.8
		6.7	13.7	8.7	12.6	15.4
	CD3+CD4+CD25+Foxp3+IL-10+
		NaCl	OVA	OVA & Akk	OVA + Akk HT	OVA + Akk SN
		3.45	7.25	11.45	7.1	3.7
		2.55	3.35	9.4	6.2	6.35
		3.95	2.6	13	2.85	3.55
		1.7	5.55	6.25	4.6	5.3
		3.5	2.9	8	6.95	4.3

## Sheet: Fig 6e
	BAL Cells
		OVA	OVA & Akk
		41.028	28.168
		36.764	41.22
		67.1	21.194
		37.378	24.174
		45.588	35.256
		40.88	25.004

[truncated: 7 more sheets: Fig 6f, Fig 6g, Fig 6h, Fig 6i, Fig 7b, Fig 7d, Fig 7e]
